# Supplementary material for: Melanin Concentration Gradients in Modern and Fossil Feathers
Source: PLoS One. 2013 Mar 26;8(3):e59451. doi: 10.1371/journal.pone.0059451 (PMC3608712; doi:10.1371/journal.pone.0059451)
Supplement: Table S1 — Average trace metal concentration for the 15 regions of interest (ROIs) shown in Figure S2, covering various portions of the feather, and the surrounding matrix. (XLSX) [file pone.0059451.s005.xlsx]

## Sheet: Raw-Avg Counts ROI
ROI#	Number of pixels	X centroid	Y centroid	Cu-conc1	Cu-conc1_SD	Zn-conc1	Zn-conc1_SD	Cu-conc1-avg	Cu-conc1-avg_SD	Zn-conc1-avg	Zn-conc1-avg_SD
ROI 1	1217	-90.6866	172.95	0.282684	0.123636	0.604404	0.207712	0.283018	0.0542337	0.602405	0.0947314
ROI 2	1055	-90.7183	176.475	0.253659	0.10856	0.628596	0.206708	0.253579	0.0506791	0.627309	0.0904792
ROI 3	1121	-91.2758	181.367	0.276658	0.113986	0.714852	0.21172	0.277627	0.0472858	0.714598	0.0960696
ROI 4	1075	-91.2243	187.313	0.344266	0.130195	0.740597	0.215333	0.344148	0.0640392	0.739382	0.104838
ROI 5	612	-90.6943	194.682	0.344403	0.12143	0.816461	0.23617	0.345409	0.0472551	0.815285	0.0989987
ROI 6	411	-85.9542	193.634	0.437862	0.161603	1.08996	0.357394	0.432831	0.0876575	1.08446	0.235597
ROI 7	329	-96.0291	192.297	0.43464	0.138137	0.954234	0.235077	0.429439	0.053007	0.943795	0.102831
ROI 8	478	-95.4807	190.33	0.388889	0.131342	0.917963	0.240712	0.390096	0.0543405	0.918352	0.1068
ROI 9	476	-94.954	188.782	0.380426	0.129349	0.855874	0.232531	0.379652	0.0572033	0.8558	0.0962717
ROI 10	641	-94.5808	186.921	0.345748	0.127765	0.80609	0.265982	0.346842	0.0534363	0.805134	0.139421
ROI 11	788	-93.3483	183.682	0.341797	0.125388	0.678857	0.204011	0.341907	0.0480655	0.678224	0.0809519
ROI 12	765	-96.7545	183.52	0.269411	0.109735	0.518832	0.175428	0.269599	0.0510282	0.518962	0.0730188
ROI 13	926	-96.0776	179.81	0.294715	0.114662	0.551015	0.298298	0.29452	0.0428569	0.551785	0.17554
ROI 14	654	-95.6138	175.406	0.306237	0.112098	0.543436	0.189219	0.308159	0.0465468	0.545682	0.0768808
ROI 15	226	-84.3514	184.679	0.302203	0.115848	0.650392	0.215452	0.304084	0.0499368	0.645256	0.0946077

## Sheet: ANOVA
ROIs 1-5						ROIs 7-11
ROI 1 v. ROI 2 has p<0.001 (6.70e-39)						ROI 7 v. ROI 8 has p<0.001 (4.85e-23)
ROI 1 v. ROI 4 has p<0.001 (7.47e-120)						ROI 7 v. ROI 9 has p<0.001 (7.63e-33)
ROI 1 v. ROI 5 has p<0.001 (1.94e-112)						ROI 7 v. ROI 10 has p<0.001 (1.23e-92)
ROI 2 v. ROI 3 has p<0.001 (1.69e-29)						ROI 7 v. ROI 11 has p<0.001 (4.46e-123)
ROI 2 v. ROI 4 has p<0.001 (2.28e-223)						ROI 8 v. ROI 10 has p<0.001 (1.66e-37)
ROI 2 v. ROI 5 has p<0.001 (4.96e-215)						ROI 8 v. ROI 11 has p<0.001 (3.56e-55)
ROI 3 v. ROI 4 has p<0.001 (1.38e-145)						ROI 9 v. ROI 10 has p<0.001 (5.89e-22)
ROI 3 v. ROI 5 has p<0.001 (6.58e-147)						ROI 9 v. ROI 11 has p<0.001 (3.24e-34)
						ROI 8 v. ROI 9 has p<0.005 (0.00396)
ROI 1 v. ROI 3 has p<0.05 (0.01079)
ROI 4 v. ROI 5 has p=0.67048						ROI 10 v. ROI 11 has p=0.06681
ROI 3 v. ROI 5 has p=6.58e-147						ROI 9 v. ROI 11 has p=3.24e-34
ROI 3 v. ROI 4 has p=1.38e-145						ROI 9 v. ROI 10 has p=5.89e-22
ROI 2 v. ROI 5 has p=4.96e-215						ROI 8 v. ROI 11 has p=3.56e-55
ROI 2 v. ROI 4 has p=2.28e-223						ROI 8 v. ROI 10 has p=1.66e-37
ROI 2 v. ROI 3 has p=1.69e-29						ROI 8 v. ROI 9 has p=0.00396
ROI 1 v. ROI 5 has p=1.94e-112						ROI 7 v. ROI 11 has p=4.46e-123
ROI 1 v. ROI 4 has p=7.47e-120						ROI 7 v. ROI 10 has p=1.23e-92
ROI 1 v. ROI 3 has p=0.01079						ROI 7 v. ROI 9 has p=7.63e-33
ROI 1 v. ROI 2 has p=6.70e-39						ROI 7 v. ROI 8 has p=4.85e-23

## Sheet: Cu Histogram
Bin	Frequency		Histogram of ROI Cu concentrations…
0.00488372	0
0.0146512	0
0.0244186	0
0.034186	0
0.0439535	0
0.0537209	0
0.0634884	0
0.0732558	0
0.0830233	0
0.0927907	0
0.102558	0
0.112326	0
0.122093	0
0.13186	0
0.141628	0
0.151395	0
0.161163	0
0.17093	0
0.180698	0
0.190465	0
0.200233	0
0.21	0
0.219767	0
0.229535	0
0.239302	0
0.24907	1
0.258837	0
0.268605	1
0.278372	2
0.28814	0
0.297907	1
0.307674	2
0.317442	0
0.327209	0
0.336977	0
0.346744	4
0.356512	0
0.366279	0
0.376047	1
0.385814	1
0.395581	0
0.405349	0
0.415116	0
